# Supplementary material for: A multimodal single-cell framework for ecosystem-level profiling of circulating tumor and non-tumor cells
Source: Exp Hematol Oncol. 2026 Jun 19;15:54. doi: 10.1186/s40164-026-00796-y (PMC13281560; doi:10.1186/s40164-026-00796-y)
Supplement: Supplementary file 9 — Supplementary Material 9. [file 40164_2026_796_MOESM9_ESM.xlsx]

## Sheet: Supp Table S1
Supplementary Table S1. Detailed clinical and socio-demographics characteristics of the CRC cases.
ID #	Serial number	Liquid biopsy (mL)	sceMethod	Gender	Sel-reported Rece/Ethnicity	Age at Dx (yrs)	Age at Liquid Biopisy Collection (yrs)	Group	BMI at time of draw (kg/m2)	HIV Status	Cancer location	Tumor location in colon	Stage at Dx	Site of metastasis at Dx	1 st Primary Tumor_ TMB	1 st Primary Tumor Microsatelite status	1 st Primary Tumor - MLH1 methylation	1 st Primary Tumor _ RAS	1 st Primary Tumor_ BRAF	PD-L1 CPS score - Primary Tumor	PD-L1 CPS score - Metastatic Lesion	Primary tumor size (cm2)	Metastatic lesion(s) size (cm2)	History Inflamatory disease	Other cancer	Family History of Cancer (Y/N)	CEA (ng/mL)	PMR (mSEPT9)	AST (U/L)	ALT (U/L)	Adjusted EpCAM+	Adjusted L1CAM+	Adjusted PD-L1+	Adjusted LGR5+	Adjusted EpCAM+ per mL	Adjusted L1CAM+per mL	Adjusted PD-L1+ per mL	Adjusted LGR5+ per mL	Total CTC count	Total CTC count per mL	Average Total CTC Count	Average CTC Count per mL	CTCs Fraction (%)
1	0	20	In-house	Male	Asian	71	76	Case	17.96	Unknown or not reported	Colon	Mid-transvered colon	IV	Liver	5	MSS	None	Wildtype	Wildtype	Not specified	Not specified	Not specified	Metastatic colonic adenocarcinoma involving the liver. Three masses, ranging from 1.3 to 8.5 cm in greatest dimension	Acute colitis/CMV colitis	N	Y	2801.7	29.31	20	13	317	293	574	548	15.85	14.65	28.7	27.4	1732	86.6	433	21.65	0.142
2	0	10	In-house	Female	Asian	49	53	Case	17.19	Unknown or not reported	Rectal	N/A	III	None	Not specified	MSS	None	Wildtype	Wildtype	Not specified	N/A	8-10cm biopsy via colonscopy	N/A	None but with hx of H. pylori gastritis	Breast cancer (38 years-old)	N	<1.8	0	17	10	85	73	1246	42	8.5	7.3	124.6	4.2	1446	144.6	361.5	36.15	8.7
3	1	10	Cell-Select v1	Male	Black	53	64	Case	25.03	Unknown or not reported	Colon	Right (Ascending)	IV	Lung, lymph nodes	4.2	MSS	None	KRAS: p.G12V	Wildtype	Not specified	Not specified	5.1cm	Not specified	None reported	N	Y	92.1	0	15	9	368	218	155	729	36.8	21.8	15.5	72.9	1470	147	367.5	36.75	0.247
3	2	10	In-house	Male	Black	53	64	Case	24.55	Unknown or not reported	Colon	Right (Ascending)	IV	Lung, lymph nodes	4.2	MSS	None	KRAS: p.G12V	Wildtype	Not specified	Not specified	5.1cm	Not specified	None reported	N	Y	124.9	0	16	11	339	212	161	341	33.9	21.2	16.1	34.1	1053	105.3	263.25	26.325	0.8
3	3	20	In-house	Male	Black	53	64	Case	25.15	Unknown or not reported	Colon	Right (Ascending)	IV	Lung, lymph nodes	4.2	MSS	None	KRAS: p.G12V	Wildtype	Not specified	Not specified	5.1cm	Not specified	None reported	N	Y	175.5	0	14	9	159	145	1336	79	7.95	7.25	66.8	3.95	1719	85.95	429.75	21.4875	0.94
3	4	10	In-house	Male	Black	53	64	Case	25.35	Unknown or not reported	Colon	Right (Ascending)	IV	Lung, lymph nodes	4.2	MSS	None	KRAS: p.G12V	Wildtype	Not specified	Not specified	5.1cm	Not specified	None reported	N	Y	160.4	0	15	9	3	3	12	0	0.3	0.3	1.2	0	18	1.8	4.5	0.45	1.02
3	5	20	In-house	Male	Black	53	64	Case	24.07	Unknown or not reported	Colon	Right (Ascending)	IV	Lung, lymph nodes	4.2	MSS	None	KRAS: p.G12V	Wildtype	Not specified	Not specified	5.1cm	Not specified	None reported	N	Y	92.1	0	15	9	34	32	162	79	1.7	1.6	8.1	3.95	307	15.35	76.75	3.8375	0.483
4	0	10	Cell-Select v1	Female	White	45	48	Case	32.62	Unknown or not reported	Colon	Left (Sigmoid)	III-> IV	Stage III at dx but progressed to IV (bladder mets)	2	MSS	No	Wildtype	Wildtype	Not specified	Not specified	6cm	Not specified	None reported	N	N	9.2	60.87	33	39	296	202	123	271	29.6	20.2	12.3	27.1	892	89.2	223	22.3	0.83
5	0	20	In-house	Female	Asian	40	42	Case	21.77	Unknown or not reported	Colon	Left (Sigmoid)	IV	Liver, lung, lymph node, suspected uterine	7	MSS	None	Wildtype	Wildtype	0	Not specified	Segment wall thickening of the sigmoid colon (max SUV 15), with adjacent enlarged sigmoid mesocolic nodes, consistent with a primary site of malignant disease	Multiple metastatic sites - liver	None reported	N	N	13253	2234.38	109	56	13	10	85	0	0.65	0.5	4.25	0	108	5.4	27	1.35	0.19
6	0	20	In-house	Female	Asian	39	41	Case	16.31	Unknown or not reported	Colon	Right	IV	Peritoneum, bladder, unclear liver involvement, ovary	6.8	MSS	Not specified	Wildtype	BRAF p.V600E in metastatic site	Not specified	Not specified	At least 1.3cm	12.5cm in ovary	None reported	N	Y	12.2	Not tested	26	19	9	13	141	11	0.45	0.65	7.05	0.55	174	8.7	43.5	2.175	0.519
Note: ID = identification number (de-identified); sceMethod = single cell enrichment method; Dx = diagnosis; BMI = body mass index; HIV = Human immunodeficiency virus; TMB = Tumor mutation burden; MSS = microsatellite stable; CPS Score (Combined Positive Score); N = no; Y = yes; CEA = Carcinoembryonic Antigen; PMR = Percent Methylated Reference; AST = Aspartate Aminotransferase; and ALT = Alanine…
Total CTC count is defined as the sum of cells expressing EpCAM+, L1CAM+, PD-L1+, and/or LGR5+. Adjusted total CTC count refers to the average number of cells expressing EpCAM+, L1CAM+, PD-L1+, and/or LGR5+ markers. CTC fraction (%) represents the proportion of cells expressing EpCAM+, L1CAM+, PD-L1+, and/or LGR5+ relative to other CD45⁻ viable sorted cells.
