# Supplementary material for: A multimodal single-cell framework for ecosystem-level profiling of circulating tumor and non-tumor cells
Source: Exp Hematol Oncol. 2026 Jun 19;15:54. doi: 10.1186/s40164-026-00796-y (PMC13281560; doi:10.1186/s40164-026-00796-y)
Supplement: Supplementary file 10 — Supplementary Material 10. [file 40164_2026_796_MOESM10_ESM.xlsx]

## Sheet: Supp Table S2
Supplementary Table S2. Clinical and socio-demographic characteristics of the control subjects with no personal history of cancer.
ID #	Group	Liquid biopsy (mL)	sceMethod	Gender	Self-reported Rece/Ethnicity	Age at Liquid Biopisy Collection (yrs)	Group	BMI at time of draw (kg/m2)	HIV Status	Family history of cancer	Personal history of cancer	PMR (mSEPT9)
1CTRL	Control	20 mL BC	In-house	Female	Asian	31	Control	<25	Negative	None	None	0
2CTRL	Control	20 mL BC	In-house	Female	White	53	Control	24.8	Negative	Mother, breast 73 years	None	0
Note: ID = identification number (de-identified); sceMethod = single cell enrichment method; BMI = body mass index; HIV = Human immunodeficiency virus; PMR = Percent Methylated Reference.
