# Supplementary material for: A multimodal single-cell framework for ecosystem-level profiling of circulating tumor and non-tumor cells
Source: Exp Hematol Oncol. 2026 Jun 19;15:54. doi: 10.1186/s40164-026-00796-y (PMC13281560; doi:10.1186/s40164-026-00796-y)
Supplement: Supplementary file 11 — Supplementary Material 11. [file 40164_2026_796_MOESM11_ESM.xlsx]

## Sheet: Supp Table S3
Supplementary Table S3. Detailed Description of Cell-Surface Markers and Ghost-Dye Used for Fluorescence-Activated Cell Sorting (FACS) Analysis
Marker	Clone	Isotype	Specificity	Product type	Product code	Channel	Excitation Max (nm)	Emission Max (nm)	Experimental applicability
CD45	F10-89-4	IgG2a	CD45	Mouse anti-Human Monoclonal Antibody	MCA87SBV440	StarBright Violet 440	383	436	Detected White Blood Cells
GhostDye	N/A	N/A	Amine reactive viability dye (Mammalian cells)	Viability dye	13-0865	Red 780	633	780	Detected viable mammalian cells
EpCAM	VU-1D9	IgG1	CD326	Mouse anti-Human Monoclonal Antibody	MCA1870PE	RPE	496-546	578	Detected epithelial cells
PD-L1	Clone MIH1	Mouse BALB/c IgG1, κ	CD274	Mouse anti-Human Monoclonal Antibody	558017	PE-Cy™7	496-566	781	Detected endothelial and epithelial cells
VIM	VIM-5	IgG1	CD87	Mouse anti-Human Monoclonal Antibody	MCA2516A647T	Alexa Fluor® 647	650	665	Detected mesenchymal cells.
L1CAM	EPR23241-224	IgG	CD171	Rabbit anti-Human Monoclonal antibody	ab315360	Alexa Fluor® 594	590	617	Detected endothelial cells
CDH2	8C11	IgG1	CD325	Mouse anti-Human Monoclonal Antibody	46-3259-42	PerCP-eFluor™ 710	482	708	Detected endothelial Cells and stem cells
LGR5	Clone 8F2	Rat IgG2b, κ	N-terminal region of Human Lgr5	Mouse anti-Human Monoclonal Antibody	742891	BUV 395	350	395	Detected cancer stem cells
CD133	TMP4	IgG1, kappa	CD133 (Prominin-1)	Mouse anti-Human Monoclonal Antibody	63-1338-42	Super Bright™ 600	414	601	Detected both stem cell and cancer stem cells
Pan Cytokeratin	Clone CAM5.2	Mouse BALB/c IgG2a	Human cytokeratin proteins Moll’s peptide #7 (cytokeratin 7) and Moll’s peptide #8 (cytokeratin 8)	Mouse anti-Human Monoclonal Antibody	347653	FITC	494	518	Detected epithelial cells
